# Supplementary material for: Intense pulsed light improves signs and symptoms of dry eye disease due to meibomian gland dysfunction: A randomized controlled study
Source: PLoS One. 2022 Jun 23;17(6):e0270268. doi: 10.1371/journal.pone.0270268 (PMC9223330; doi:10.1371/journal.pone.0270268)
Supplement: S1 Dataset — (XLSX) [file pone.0270268.s001.xlsx]

## Sheet: Alloc
Subject	Allocation for included
02-003	IPL
01-001	IPL
02-004	Control
02-005	IPL
02-007	Control
02-008	IPL
01-002	Control
01-003	Control
01-004	Control
02-009	Control
02-010	Control
02-011	IPL
01-005	IPL-TERM
02-012	Control
03-002	IPL
01-006	IPL
01-007	Control
03-004	Control
01-008	IPL
01-009	Control
03-005	IPL
03-007	Control
03-008	Control
03-009	Control
03-010	IPL
03-011	IPL
02-015	IPL-TERM
02-016	IPL-TERM
01-012	IPL
02-017	Control
03-013	IPL
01-013	Control
03-014	Control
01-014	IPL
01-015	Control
03-015	Control
01-016	IPL
01-017	IPL
01-018	Control
01-019	Control
03-016	IPL
02-019	IPL
01-020	IPL
03-017	Control
03-018	Control
01-021	IPL
02-020	Control
01-023	Control
01-024	IPL-TERM
02-022	Control
02-023	IPL
01-026	Control
03-019	IPL
02-026	Control
02-027	IPL
02-028	Control
02-029	IPL
02-030	IPL
02-031	Control
02-032	IPL
02-033	Control
01-027	IPL-TERM
02-035	IPL
02-036	Control
03-021	IPL
03-022	IPL
03-023	Control
03-024	Control
03-026	IPL
02-038	IPL
02-039	Control
02-041	IPL
02-042	IPL
01-028	Control
01-029	IPL
01-030	Control
01-031	Control
01-032	IPL
01-033	Control
01-034	IPL
01-035	Control
01-037	IPL-TERM
01-038	Control
01-039	IPL
01-040	IPL
01-041	Control
01-042	Control
01-043	IPL
02-003	IPL
01-001	IPL
02-004	Control
02-005	IPL
02-007	Control
02-008	IPL
01-002	Control
01-003	Control
01-004	Control
02-009	Control
02-010	Control
02-011	IPL
01-005	IPL-TERM
02-012	Control
03-002	IPL
01-006	IPL
01-007	Control
03-004	Control
01-008	IPL
01-009	Control
03-005	IPL
03-007	Control
03-008	Control
03-009	Control
03-010	IPL
03-011	IPL
02-015	IPL-TERM
02-016	IPL-TERM
01-012	IPL
02-017	Control
03-013	IPL
01-013	Control
03-014	Control
01-014	IPL
01-015	Control
03-015	Control
01-016	IPL
01-017	IPL
01-018	Control
01-019	Control
03-016	IPL
02-019	IPL
01-020	IPL
03-017	Control
03-018	Control
01-021	IPL
02-020	Control
01-023	Control
01-024	IPL-TERM
02-022	Control
02-023	IPL
01-026	Control
03-019	IPL
02-026	Control
02-027	IPL
02-028	Control
02-029	IPL
02-030	IPL
02-031	Control
02-032	IPL
02-033	Control
01-027	IPL-TERM
02-035	IPL
02-036	Control
03-021	IPL
03-022	IPL
03-023	Control
03-024	Control
03-026	IPL
02-038	IPL
02-039	Control
02-041	IPL
02-042	IPL
01-028	Control
01-029	IPL
01-030	Control
01-031	Control
01-032	IPL
01-033	Control
01-034	IPL
01-035	Control
01-037	IPL-TERM
01-038	Control
01-039	IPL
01-040	IPL
01-041	Control
01-042	Control
01-043	IPL

## Sheet: TBUT
Eye	Subject	BL	FU
OD	02-003	5.3	7.7
OD	01-001	1.7	4
OD	02-004	1	2.6
OD	02-005	1	7.3
OD	02-007	4.3	5
OD	02-008	5	7.7
OD	01-002	1.3	5.7
OD	01-003	1.7	3.3
OD	01-004	4	5.7
OD	02-009	4.7	7.7
OD	02-010	5.6	6.3
OD	02-011	3.3	6
OD	01-005	1
OD	02-012	6	12.7
OD	03-002	4.6	5.6
OD	01-006	5.7	4
OD	01-007	3	2.7
OD	03-004	5	3.6
OD	01-008	3.3	5.3
OD	01-009	3	4.3
OD	03-005	3	8
OD	03-007	4	2.6
OD	03-008	1.3	1.6
OD	03-009	5.3	2.6
OD	03-010	5.6	11.3
OD	03-011	3	7.3
OD	02-015	2.6
OD	02-016	4.3
OD	01-012	2.3	2
OD	02-017	6	9.3
OD	03-013	5	9.6
OD	01-013	3.7	7.6
OD	03-014	2	3.3
OD	01-014	5.7	8.7
OD	01-015	4.7	4
OD	03-015	3.3	1.6
OD	01-016	3.3	2.7
OD	01-017	3	3.3
OD	01-018	4.7	4
OD	01-019	3.7	4.3
OD	03-016	3.6	9.3
OD	02-019	6.7	9.7
OD	01-020	3.3	5.7
OD	03-017	1.6	3.6
OD	03-018	3.3	3.3
OD	01-021	6.7	3
OD	02-020	5	7.3
OD	01-023	4.3	2.7
OD	01-024	6
OD	02-022	6.7	7.3
OD	02-023	7.7	8.3
OD	01-026	3.7	3
OD	03-019	5.6	7.6
OD	02-026	6.3	6.7
OD	02-027	6.3	5
OD	02-028	6.3	6.3
OD	02-029	5	5.7
OD	02-030	5	5.3
OD	02-031	2.7	7.3
OD	02-032	6	9
OD	02-033	4.7	5.3
OD	01-027	2.7
OD	02-035	5	7.3
OD	02-036	4.7	2.7
OD	03-021	4.6	5
OD	03-022	0	0
OD	03-023	3.3	4.3
OD	03-024	4.6	3.3
OD	03-026	5	6
OD	02-038	4.3	8
OD	02-039	6	4.3
OD	02-041	1.3	8
OD	02-042	3.3	7.3
OD	01-028	2.3	2.3
OD	01-029	2.3	4.3
OD	01-030	3	3
OD	01-031	2	2
OD	01-032	2.3	3.3
OD	01-033	1.3	1.3
OD	01-034	3.3	5.3
OD	01-035	3	5.3
OD	01-037	2.3
OD	01-038	2	4
OD	01-039	4	4.6
OD	01-040	2.6	3
OD	01-041	1.6	2
OD	01-042	3.3	1
OD	01-043	2	3
OS	02-003	4.3	8.3
OS	01-001	1.3	2.3
OS	02-004	1	2
OS	02-005	1	5
OS	02-007	2.3	2.6
OS	02-008	3	7.3
OS	01-002	2.7	3.3
OS	01-003	1	7.3
OS	01-004	4.3	6.7
OS	02-009	5	8.7
OS	02-010	2.6	5
OS	02-011	2.6	6
OS	01-005	1
OS	02-012	5.3	11.3
OS	03-002	4.6	6
OS	01-006	5	3.7
OS	01-007	6.7	3.3
OS	03-004	4	4.3
OS	01-008	5	5.3
OS	01-009	3.7	2.7
OS	03-005	4	12
OS	03-007	4.3	3
OS	03-008	2.3	1.6
OS	03-009	4.6	3.3
OS	03-010	5.6	12.3
OS	03-011	3.6	6.6
OS	02-015	4
OS	02-016	5
OS	01-012	2.3	2.7
OS	02-017	6.3	10.7
OS	03-013	3.3	9.3
OS	01-013	4.3	7.3
OS	03-014	3.3	3.6
OS	01-014	5.3	9
OS	01-015	4.3	3.7
OS	03-015	4.3	1.6
OS	01-016	4.3	3.3
OS	01-017	2.7	3
OS	01-018	5	3.3
OS	01-019	3	8.3
OS	03-016	4.3	8
OS	02-019	6.3	10.7
OS	01-020	6.3	7.7
OS	03-017	1.6	3
OS	03-018	2.6	4
OS	01-021	11	3.7
OS	02-020	6.3	7.7
OS	01-023	7.6	6.7
OS	01-024	8.3
OS	02-022	5	8
OS	02-023	6.3	8
OS	01-026	3.7	5.3
OS	03-019	5.6	8
OS	02-026	6	8.3
OS	02-027	4.6	3.7
OS	02-028	6.3	8
OS	02-029	5	5
OS	02-030	5.7	3
OS	02-031	3	7.3
OS	02-032	6.7	8.7
OS	02-033	5.7	5.7
OS	01-027	3
OS	02-035	5.6	8
OS	02-036	3.3	3
OS	03-021	3.3	3.3
OS	03-022	0	0
OS	03-023	4	3.6
OS	03-024	5	4
OS	03-026	4	7
OS	02-038	2.3	8
OS	02-039	7	2.7
OS	02-041	2	8
OS	02-042	2.7	8.3
OS	01-028	3	2
OS	01-029	2.3	4
OS	01-030	2.3	3.6
OS	01-031	2	2.3
OS	01-032	3.3	4.3
OS	01-033	2.3	1.3
OS	01-034	3.3	4
OS	01-035	2	4
OS	01-037	1.3
OS	01-038	3	5
OS	01-039	4	5.3
OS	01-040	2	2.6
OS	01-041	1.6	2
OS	01-042	3	1
OS	01-043	3	3.6

## Sheet: OSDI
Subject	BL	FU
02-003	75	35.4
01-001	56.3	27.1
02-004	85.4	75
02-005	27.3	30.5
02-007	38.9	15.9
02-008	54.2	14.6
01-002	66.7	27.3
01-003	72.9	72.5
01-004	50	6.8
02-009	38.6	45.5
02-010	45.8	43.7
02-011	100	52.1
01-005	54.5
02-012	81.3	37.5
03-002	39.5	12.5
01-006	64.6	19.4
01-007	83.3	32.5
03-004	35.4	34.1
01-008	31.3	65.9
01-009	68.2	35.4
03-005	35.4	4.1
03-007	47.9	54.1
03-008	93.7	85.4
03-009	50	31.8
03-010	25	0
03-011	52	27
02-015	45
02-016	45
01-012	56.3	54.2
02-017	60.4	22.5
03-013	39.5	12.5
01-013	52.3	15.9
03-014	50	70.4
01-014	40.9	50
01-015	45.8	47.7
03-015	64.6	20.8
01-016	66.7	43.8
01-017	100	54.2
01-018	77.1	8.3
01-019	75	18.2
03-016	72.9	5
02-019	66.7	37.5
01-020	25	10.4
03-017	56.2	25
03-018	83.3	84
01-021	70.8	64.6
02-020	37.5	47.5
01-023	62.5	9.1
01-024	100
02-022	70.8	33.3
02-023	56.3	56.3
01-026	35.4	10.4
03-019	95.4	16.7
02-026	50	35.4
02-027	30	4.5
02-028	62.5	2.1
02-029	64.6	45.8
02-030	66.7	16.7
02-031	85.4	18.8
02-032	45.8	8.3
02-033	58.3	31.3
01-027	29.2
02-035	55.5	12.5
02-036	79.2	43.8
03-021	25	20.4
03-022	31.2	20.8
03-023	64.6	47.9
03-024	33.3	8.3
03-026	37.5	12.5
02-038	37.5	31.3
02-039	50	4.2
02-041	56.3	64.6
02-042	70.8	13.6
01-028	52.1	25
01-029	42.5	15
01-030	66.7	70.8
01-031	39.6	2.1
01-032	83.3	61.4
01-033	93.8	18.8
01-034	39.6	20.5
01-035	30	35.4
01-037	72.7
01-038	75	40.9
01-039	41.7	18.8
01-040	45.5	12.5
01-041	31.3	43.8
01-042	89.6	37.5
01-043	72.7	14.6
02-003	75	35.4
01-001	56.3	27.1
02-004	85.4	75
02-005	27.3	30.5
02-007	38.9	15.9
02-008	54.2	14.6
01-002	66.7	27.3
01-003	72.9	72.5
01-004	50	6.8
02-009	38.6	45.5
02-010	45.8	43.7
02-011	100	52.1
01-005	54.5
02-012	81.3	37.5
03-002	39.5	12.5
01-006	64.6	19.4
01-007	83.3	32.5
03-004	35.4	34.1
01-008	31.3	65.9
01-009	68.2	35.4
03-005	35.4	4.1
03-007	47.9	54.1
03-008	93.7	85.4
03-009	50	31.8
03-010	25	0
03-011	52	27
02-015	45
02-016	45
01-012	56.3	54.2
02-017	60.4	22.5
03-013	39.5	12.5
01-013	52.3	15.9
03-014	50	70.4
01-014	40.9	50
01-015	45.8	47.7
03-015	64.6	20.8
01-016	66.7	43.8
01-017	100	54.2
01-018	77.1	8.3
01-019	75	18.2
03-016	72.9	5
02-019	66.7	37.5
01-020	25	10.4
03-017	56.2	25
03-018	83.3	84
01-021	70.8	64.6
02-020	37.5	47.5
01-023	62.5	9.1
01-024	100
02-022	70.8	33.3
02-023	56.3	56.3
01-026	35.4	10.4
03-019	95.4	16.7
02-026	50	35.4
02-027	30	4.5
02-028	62.5	2.1
02-029	64.6	45.8
02-030	66.7	16.7
02-031	85.4	18.8
02-032	45.8	8.3
02-033	58.3	31.3
01-027	29.2
02-035	55.5	12.5
02-036	79.2	43.8
03-021	25	20.4
03-022	31.2	20.8
03-023	64.6	47.9
03-024	33.3	8.3
03-026	37.5	12.5
02-038	37.5	31.3
02-039	50	4.2
02-041	56.3	64.6
02-042	70.8	13.6
01-028	52.1	25
01-029	42.5	15
01-030	66.7	70.8
01-031	39.6	2.1
01-032	83.3	61.4
01-033	93.8	18.8
01-034	39.6	20.5
01-035	30	35.4
01-037	72.7
01-038	75	40.9
01-039	41.7	18.8
01-040	45.5	12.5
01-041	31.3	43.8
01-042	89.6	37.5
01-043	72.7	14.6

## Sheet: EDS
Eye	Subject	BL	FU
OD	02-003	45	26
OD	01-001	80	41
OD	02-004	92	97
OD	02-005	82	59
OD	02-007	55	35
OD	02-008	12	10
OD	01-002	80	60
OD	01-003	80	70
OD	01-004	60	10
OD	02-009	71	80
OD	02-010	66	64
OD	02-011	94	14
OD	01-005	100
OD	02-012	91	60
OD	03-002	56	6
OD	01-006	80	40
OD	01-007	87	25
OD	03-004	57	50
OD	01-008	70	40
OD	01-009	70	32
OD	03-005	69	19
OD	03-007	52	54
OD	03-008	81	62
OD	03-009	51	71
OD	03-010	55	2
OD	03-011	75	58
OD	02-015	60
OD	02-016	75
OD	01-012	80	64
OD	02-017	100	2
OD	03-013	12	10
OD	01-013	76	40
OD	03-014	75	85
OD	01-014	24	50
OD	01-015	79	80
OD	03-015	56	14
OD	01-016	60	50
OD	01-017	100	20
OD	01-018	90	0
OD	01-019	85	50
OD	03-016	70	3
OD	02-019	85	54
OD	01-020	71	30
OD	03-017	81	89
OD	03-018	61	75
OD	01-021	65	55
OD	02-020	65	50
OD	01-023	50	50
OD	01-024	100
OD	02-022	70	80
OD	02-023	56	27
OD	01-026	80	71
OD	03-019	84	27
OD	02-026	65	64
OD	02-027	65	10
OD	02-028	70	20
OD	02-029	90	40
OD	02-030	55	27
OD	02-031	65	70
OD	02-032	60	34
OD	02-033	50	40
OD	01-027	75
OD	02-035	90	70
OD	02-036	45	36
OD	03-021	28	24
OD	03-022	75	47
OD	03-023	61	25
OD	03-024	73	21
OD	03-026	74	17
OD	02-038	54	70
OD	02-039	80	10
OD	02-041	83	49
OD	02-042	70	40
OD	01-028	70	39
OD	01-029	71	35
OD	01-030	75	70
OD	01-031	50	10
OD	01-032	85	80
OD	01-033	90	35
OD	01-034	64	10
OD	01-035	80	74
OD	01-037	80
OD	01-038	75	48
OD	01-039	60	16
OD	01-040	50	20
OD	01-041	50	49
OD	01-042	85	54
OD	01-043	25	30
OS	02-003	75	55
OS	01-001	80	40
OS	02-004	93	97
OS	02-005	72	48
OS	02-007	55	30
OS	02-008	85	63
OS	01-002	80	60
OS	01-003	90	70
OS	01-004	60	10
OS	02-009	90	80
OS	02-010	55	64
OS	02-011	94	14
OS	01-005	100
OS	02-012	91	61
OS	03-002	76	11
OS	01-006	80	40
OS	01-007	87	44
OS	03-004	58	50
OS	01-008	70	38
OS	01-009	89	25
OS	03-005	69	21
OS	03-007	52	54
OS	03-008	90	90
OS	03-009	71	69
OS	03-010	55	2
OS	03-011	74	35
OS	02-015	58
OS	02-016	65
OS	01-012	80	65
OS	02-017	99	3
OS	03-013	41	10
OS	01-013	75	20
OS	03-014	24	54
OS	01-014	24	54
OS	01-015	70	80
OS	03-015	40	13
OS	01-016	80	60
OS	01-017	100	20
OS	01-018	90	0
OS	01-019	85	50
OS	03-016	60	2
OS	02-019	85	54
OS	01-020	80	30
OS	03-017	80	90
OS	03-018	81	65
OS	01-021	65	55
OS	02-020	46	40
OS	01-023	60	50
OS	01-024	100
OS	02-022	70	80
OS	02-023	83	27
OS	01-026	80	73
OS	03-019	85	26
OS	02-026	53	46
OS	02-027	78	10
OS	02-028	70	20
OS	02-029	60	40
OS	02-030	47	26
OS	02-031	65	60
OS	02-032	60	34
OS	02-033	60	50
OS	01-027	85
OS	02-035	89	70
OS	02-036	45	47
OS	03-021	27	25
OS	03-022	74	47
OS	03-023	61	26
OS	03-024	73	20
OS	03-026	46	8
OS	02-038	74	30
OS	02-039	80	10
OS	02-041	84	50
OS	02-042	71	40
OS	01-028	70	40
OS	01-029	72	35
OS	01-030	80	70
OS	01-031	61	10
OS	01-032	85	70
OS	01-033	95	45
OS	01-034	65	10
OS	01-035	80	75
OS	01-037	61
OS	01-038	74	48
OS	01-039	61	16
OS	01-040	51	20
OS	01-041	50	47
OS	01-042	85	49
OS	01-043	45	30

## Sheet: MGS
Eye	Subject	BL	FU
OD	02-003	7	28
OD	01-001	15	7
OD	02-004	9	16
OD	02-005	8	21
OD	02-007	8	13
OD	02-008	12	30
OD	01-002	2	23
OD	01-003	4	11
OD	01-004	3	4
OD	02-009	11	17
OD	02-010	11	28
OD	02-011	15	20
OD	01-005	0
OD	02-012	12	14
OD	03-002	10	45
OD	01-006	13	14
OD	01-007	3	10
OD	03-004	10	18
OD	01-008	8	26
OD	01-009	3	8
OD	03-005	12	44
OD	03-007	10	9
OD	03-008	9	12
OD	03-009	11	21
OD	03-010	12	43
OD	03-011	10	34
OD	02-015	11
OD	02-016	11
OD	01-012	6	35
OD	02-017	10	15
OD	03-013	8	45
OD	01-013	2	14
OD	03-014	6	5
OD	01-014	13	15
OD	01-015	3	14
OD	03-015	7	6
OD	01-016	6	11
OD	01-017	2	17
OD	01-018	4	12
OD	01-019	13	19
OD	03-016	9	41
OD	02-019	13	26
OD	01-020	9	45
OD	03-017	13	6
OD	03-018	11	15
OD	01-021	0	11
OD	02-020	12	27
OD	01-023	2	0
OD	01-024	0
OD	02-022	12	20
OD	02-023	13	23
OD	01-026	2	1
OD	03-019	5	41
OD	02-026	13	21
OD	02-027	12	17
OD	02-028	5	6
OD	02-029	9	24
OD	02-030	10	16
OD	02-031	9	5
OD	02-032	11	45
OD	02-033	7	13
OD	01-027	2
OD	02-035	11	39
OD	02-036	11	7
OD	03-021	10	42
OD	03-022	10	38
OD	03-023	8	4
OD	03-024	9	13
OD	03-026	7	38
OD	02-038	10	40
OD	02-039	11	13
OD	02-041	12	36
OD	02-042	12	41
OD	01-028	8	22
OD	01-029	10	19
OD	01-030	7	9
OD	01-031	15	27
OD	01-032	10	23
OD	01-033	8	16
OD	01-034	6	23
OD	01-035	5	24
OD	01-037	10
OD	01-038	10	26
OD	01-039	6	26
OD	01-040	13	14
OD	01-041	8	27
OD	01-042	7	21
OD	01-043		12
OS	02-003	8	22
OS	01-001	9	2
OS	02-004	12	13
OS	02-005	11	25
OS	02-007	11	12
OS	02-008	7	27
OS	01-002	4	19
OS	01-003	2	10
OS	01-004	6	3
OS	02-009	12	16
OS	02-010	9	18
OS	02-011	12	22
OS	01-005	4
OS	02-012	9	11
OS	03-002	10	41
OS	01-006	3	16
OS	01-007	5	4
OS	03-004	11	17
OS	01-008	13	24
OS	01-009	6	7
OS	03-005	19	44
OS	03-007	13	16
OS	03-008	11	10
OS	03-009	9	10
OS	03-010	15	45
OS	03-011	15	34
OS	02-015	10
OS	02-016	12
OS	01-012	10	20
OS	02-017	16	15
OS	03-013	7	45
OS	01-013	5	16
OS	03-014	13	8
OS	01-014	11	15
OS	01-015	9	18
OS	03-015	17	6
OS	01-016	4	9
OS	01-017	6	12
OS	01-018	10	7
OS	01-019	6	10
OS	03-016	9	42
OS	02-019	12	27
OS	01-020	12	42
OS	03-017	5	5
OS	03-018	5	18
OS	01-021	8	4
OS	02-020	11	22
OS	01-023	6	8
OS	01-024	1
OS	02-022	9	13
OS	02-023	10	26
OS	01-026	0	1
OS	03-019	5	39
OS	02-026	10	18
OS	02-027	9	18
OS	02-028	5	10
OS	02-029	7	20
OS	02-030	7	23
OS	02-031	10	15
OS	02-032	10	45
OS	02-033	9	15
OS	01-027	5
OS	02-035	10	41
OS	02-036	11	5
OS	03-021	6	43
OS	03-022	8	38
OS	03-023	7	7
OS	03-024	11	15
OS	03-026	7	44
OS	02-038	10	37
OS	02-039	10	12
OS	02-041	12	31
OS	02-042	14	32
OS	01-028	11	19
OS	01-029	6	16
OS	01-030	4	14
OS	01-031	8	24
OS	01-032	14	20
OS	01-033	5	13
OS	01-034	13	20
OS	01-035	10	21
OS	01-037	8
OS	01-038	12	26
OS	01-039	11	16
OS	01-040	7	17
OS	01-041	13	25
OS	01-042	9	4
OS	01-043		8

## Sheet: Artificial Drops
Subject	BL_NUM	FU_NUM
02-003	7	4
02-004	2	0
02-005	0	1
01-001	4	0
01-002	2	0
01-003	3	3
01-004	2	0
01-005
02-007	0	0
02-008	0	1
02-009	1	1
02-010	3	2
02-011	2	2
02-012	2	0
03-002	6	1
01-006	3	6
01-007	2	1
03-004	4	3
01-008	5	4
01-009	10	6
03-005	4	3
03-007	4	1
03-008	10	15
03-009	2	2
01-012	0	0
02-015
02-016
03-010	0	0
03-011	3	3
02-017	0	0
03-013	2	1
01-013	0	0
03-014	8	8
01-014	0	0
01-015	4	3
03-015	2	1
01-016	3	2
01-017	3	2
01-018	0	0
01-019	4	6
03-016	8	4
02-019	0	1
01-020	2	0
03-017	3	0
03-018	2	2
01-021	2	0
02-020	1	1
01-023	3	0
01-024
02-022	0	1
02-023	0	0
01-026	4	0
02-026	1	1
03-019	2	2
02-027	3	1
02-028	0	0
02-029	1	2
02-030	0	0
02-031	1	1
02-032	1	1
02-033	2	2
01-027
02-035	0	0
02-036	1	1
03-021	1	1
03-022	3	3
03-023	0	0
03-024	0	0
03-026	4	3
02-038	2	2
02-039	4	4
02-041	4	2
02-042	3	0
01-028	2	3
01-029	5	2
01-030	12	6
01-031	3	3
01-032	4	6
01-033	2	2
01-034	5	2
01-035	4	6
01-037
01-038	8	3
01-039	1	2
01-040	2	2
01-041	0	0
01-042	0	2
01-043	2	2

## Sheet: Warm Compresses
Subject	BL_NUM	FU_NUM
02-003	0	0
02-004	0	0
02-005	1	0
01-001	0	0
01-002	0	0
01-003	0	0
01-004	0	0
01-005
02-007	0	0
02-008	0	1
02-009	0	0
02-010	1	1
02-011	2	2
02-012	2	1
03-002	2	0
01-006	0	0
01-007	1	0
03-004	1	0
01-008	0	0
01-009	2	2
03-005	0	0
03-007	0	0
03-008	1	1
03-009	1	1
01-012	0	0
02-015
02-016
03-010	1	0
03-011	1	1
02-017	1	0
03-013	0	0
01-013	0	0
03-014	2	2
01-014	0	0
01-015	0	0
03-015	1	0
01-016	0	0
01-017	1	0
01-018	0	0
01-019	0	0
03-016	1	1
02-019	1	0
01-020	0	0
03-017	1	0
03-018	0	0
01-021	0	0
02-020	0	0
01-023	1	0
01-024
02-022	0	0
02-023	0	0
01-026	0	0
02-026	0	0
03-019	1	0
02-027	0	0
02-028	0	0
02-029	1	1
02-030	0	0
02-031	1	0
02-032	1	1
02-033	1	0
01-027
02-035	0	0
02-036	0	0
03-021	1	1
03-022	0	0
03-023	0	0
03-024	0	0
03-026	2	2
02-038	0	1
02-039	8	1
02-041	0	1
02-042	0	0
01-028	0	0
01-029	0	0
01-030	0	0
01-031	0	0
01-032	0	0
01-033	0	0
01-034	0	0
01-035	0	3
01-037
01-038	0	0
01-039	0	0
01-040	0	0
01-041	0	0
01-042	0	0
01-043	0	0

## Sheet: Lid Margin
Eye	Subject	BL	FU
OD	02-003	Abnormal	Abnormal
OD	01-001	Normal	Normal
OD	02-004	Abnormal	Abnormal
OD	02-005	Abnormal	Abnormal
OD	02-007	Abnormal	Abnormal
OD	02-008	Abnormal	Abnormal
OD	01-002	Abnormal	Normal
OD	01-003	Abnormal	Abnormal
OD	01-004	Normal	Normal
OD	02-009	Abnormal	Abnormal
OD	02-010	Abnormal	Abnormal
OD	02-011	Abnormal	Abnormal
OD	01-005	Abnormal
OD	02-012	Abnormal	Abnormal
OD	03-002	Abnormal	Normal
OD	01-006	Abnormal	Normal
OD	01-007	Abnormal	Normal
OD	03-004	Abnormal	Abnormal
OD	01-008	Abnormal	Abnormal
OD	01-009	Abnormal	Abnormal
OD	03-005	Abnormal	Normal
OD	03-007	Abnormal	Abnormal
OD	03-008	Abnormal	Abnormal
OD	03-009	Abnormal	Abnormal
OD	03-010	Abnormal	Abnormal
OD	03-011	Abnormal	Normal
OD	02-015	Abnormal
OD	02-016	Abnormal
OD	01-012	Normal	Normal
OD	02-017	Abnormal	Abnormal
OD	03-013	Abnormal	Normal
OD	01-013	Abnormal	Abnormal
OD	03-014	Abnormal	Abnormal
OD	01-014	Normal	Normal
OD	01-015	Abnormal	Abnormal
OD	03-015	Abnormal	Abnormal
OD	01-016	Normal	Normal
OD	01-017	Abnormal	Abnormal
OD	01-018	Normal	Normal
OD	01-019	Normal	Normal
OD	03-016	Abnormal	Abnormal
OD	02-019	Abnormal	Abnormal
OD	01-020	Abnormal	Abnormal
OD	03-017	Abnormal	Abnormal
OD	03-018	Abnormal	Abnormal
OD	01-021	Normal	Normal
OD	02-020	Abnormal	Abnormal
OD	01-023	Normal	Normal
OD	01-024	Abnormal
OD	02-022	Abnormal	Abnormal
OD	02-023	Abnormal	Abnormal
OD	01-026	Normal	Normal
OD	03-019	Abnormal	Abnormal
OD	02-026	Abnormal	Abnormal
OD	02-027	Abnormal	Abnormal
OD	02-028	Abnormal	Normal
OD	02-029	Abnormal	Abnormal
OD	02-030	Abnormal	Abnormal
OD	02-031	Abnormal	Abnormal
OD	02-032	Abnormal	Abnormal
OD	02-033	Abnormal	Abnormal
OD	01-027	Normal
OD	02-035	Abnormal	Abnormal
OD	02-036	Abnormal	Abnormal
OD	03-021	Abnormal	Abnormal
OD	03-022	Abnormal	Abnormal
OD	03-023	Abnormal	Abnormal
OD	03-024	Abnormal	Abnormal
OD	03-026	Abnormal	Abnormal
OD	02-038	Abnormal	Normal
OD	02-039	Abnormal	Abnormal
OD	02-041	Abnormal	Normal
OD	02-042	Normal	Normal
OD	01-028	Abnormal	Abnormal
OD	01-029	Normal	Normal
OD	01-030	Normal	Normal
OD	01-031	Abnormal	Abnormal
OD	01-032	Abnormal	Abnormal
OD	01-033	Normal	Normal
OD	01-034	Normal	Normal
OD	01-035	Abnormal	Abnormal
OD	01-037	Abnormal
OD	01-038	Normal	Normal
OD	01-039	Normal	Normal
OD	01-040	Normal	Normal
OD	01-041	Normal	Normal
OD	01-042	Abnormal	Abnormal
OD	01-043	Normal	Normal
OS	02-003	Abnormal	Abnormal
OS	01-001	Normal	Normal
OS	02-004	Abnormal	Abnormal
OS	02-005	Abnormal	Abnormal
OS	02-007	Abnormal	Abnormal
OS	02-008	Abnormal	Abnormal
OS	01-002	Abnormal	Normal
OS	01-003	Abnormal	Abnormal
OS	01-004	Normal	Normal
OS	02-009	Abnormal	Abnormal
OS	02-010	Abnormal	Abnormal
OS	02-011	Abnormal	Abnormal
OS	01-005	Abnormal
OS	02-012	Abnormal	Abnormal
OS	03-002	Abnormal	Normal
OS	01-006	Abnormal	Normal
OS	01-007	Abnormal	Normal
OS	03-004	Abnormal	Abnormal
OS	01-008	Abnormal	Abnormal
OS	01-009	Abnormal	Abnormal
OS	03-005	Abnormal	Normal
OS	03-007	Abnormal	Abnormal
OS	03-008	Abnormal	Abnormal
OS	03-009	Abnormal	Abnormal
OS	03-010	Abnormal	Abnormal
OS	03-011	Abnormal	Normal
OS	02-015	Abnormal
OS	02-016	Abnormal
OS	01-012	Normal	Normal
OS	02-017	Abnormal	Abnormal
OS	03-013	Abnormal	Normal
OS	01-013	Abnormal	Abnormal
OS	03-014	Abnormal	Abnormal
OS	01-014	Normal	Normal
OS	01-015	Abnormal	Abnormal
OS	03-015	Abnormal	Abnormal
OS	01-016	Normal	Normal
OS	01-017	Abnormal	Abnormal
OS	01-018	Normal	Normal
OS	01-019	Normal	Normal
OS	03-016	Abnormal	Abnormal
OS	02-019	Abnormal	Abnormal
OS	01-020	Normal	Normal
OS	03-017	Abnormal	Abnormal
OS	03-018	Abnormal	Abnormal
OS	01-021	Normal	Normal
OS	02-020	Abnormal	Abnormal
OS	01-023	Normal	Normal
OS	01-024	Abnormal
OS	02-022	Abnormal	Abnormal
OS	02-023	Abnormal	Abnormal
OS	01-026	Normal	Normal
OS	03-019	Abnormal	Abnormal
OS	02-026	Abnormal	Abnormal
OS	02-027	Abnormal	Abnormal
OS	02-028	Abnormal	Normal
OS	02-029	Abnormal	Abnormal
OS	02-030	Abnormal	Abnormal
OS	02-031	Abnormal	Abnormal
OS	02-032	Abnormal	Abnormal
OS	02-033	Abnormal	Abnormal
OS	01-027	Normal
OS	02-035	Abnormal	Abnormal
OS	02-036	Abnormal	Abnormal
OS	03-021	Abnormal	Abnormal
OS	03-022	Abnormal	Abnormal
OS	03-023	Abnormal	Abnormal
OS	03-024	Abnormal	Abnormal
OS	03-026	Abnormal	Abnormal
OS	02-038	Abnormal	Normal
OS	02-039	Abnormal	Abnormal
OS	02-041	Abnormal	Normal
OS	02-042	Normal	Normal
OS	01-028	Abnormal	Abnormal
OS	01-029	Normal	Normal
OS	01-030	Abnormal	Normal
OS	01-031	Abnormal	Abnormal
OS	01-032	Abnormal	Abnormal
OS	01-033	Normal	Normal
OS	01-034	Normal	Normal
OS	01-035	Abnormal	Abnormal
OS	01-037	Abnormal
OS	01-038	Normal	Normal
OS	01-039	Normal	Normal
OS	01-040	Normal	Normal
OS	01-041	Normal	Normal
OS	01-042	Abnormal	Abnormal
OS	01-043	Normal	Normal

## Sheet: Conjunctiva
Eye	Subject	BL	FU
OD	02-003	Abnormal	Normal
OD	01-001	Normal	Normal
OD	02-004	Abnormal	Abnormal
OD	02-005	Abnormal	Abnormal
OD	02-007	Abnormal	Abnormal
OD	02-008	Abnormal	Abnormal
OD	01-002	Normal	Abnormal
OD	01-003	Normal	Normal
OD	01-004	Normal	Abnormal
OD	02-009	Abnormal	Abnormal
OD	02-010	Abnormal	Abnormal
OD	02-011	Abnormal	Abnormal
OD	01-005	Normal
OD	02-012	Abnormal	Abnormal
OD	03-002	Abnormal	Normal
OD	01-006	Abnormal	Normal
OD	01-007	Normal	Normal
OD	03-004	Abnormal	Abnormal
OD	01-008	Abnormal	Abnormal
OD	01-009	Normal	Normal
OD	03-005	Normal	Normal
OD	03-007	Abnormal	Abnormal
OD	03-008	Normal	Abnormal
OD	03-009	Abnormal	Abnormal
OD	03-010	Abnormal	Abnormal
OD	03-011	Normal	Normal
OD	02-015	Abnormal
OD	02-016	Abnormal
OD	01-012	Normal	Normal
OD	02-017	Abnormal	Abnormal
OD	03-013	Normal	Normal
OD	01-013	Abnormal	Abnormal
OD	03-014	Abnormal	Abnormal
OD	01-014	Abnormal	Normal
OD	01-015	Abnormal	Abnormal
OD	03-015	Abnormal	Abnormal
OD	01-016	Normal	Normal
OD	01-017	Abnormal	Abnormal
OD	01-018	Normal	Normal
OD	01-019	Normal	Normal
OD	03-016	Abnormal	Abnormal
OD	02-019	Normal	Normal
OD	01-020	Normal	Normal
OD	03-017	Abnormal	Abnormal
OD	03-018	Abnormal	Abnormal
OD	01-021	Normal	Normal
OD	02-020	Abnormal	Abnormal
OD	01-023	Abnormal	Abnormal
OD	01-024	Abnormal
OD	02-022	Abnormal	Abnormal
OD	02-023	Abnormal	Abnormal
OD	01-026	Abnormal	Abnormal
OD	03-019	Abnormal	Abnormal
OD	02-026	Abnormal	Abnormal
OD	02-027	Abnormal	Abnormal
OD	02-028	Abnormal	Abnormal
OD	02-029	Abnormal	Abnormal
OD	02-030	Abnormal	Normal
OD	02-031	Abnormal	Abnormal
OD	02-032	Abnormal	Abnormal
OD	02-033	Abnormal	Abnormal
OD	01-027	Abnormal
OD	02-035	Abnormal	Abnormal
OD	02-036	Abnormal	Abnormal
OD	03-021	Abnormal	Abnormal
OD	03-022	Abnormal	Abnormal
OD	03-023	Abnormal	Abnormal
OD	03-024	Abnormal	Abnormal
OD	03-026	Abnormal	Abnormal
OD	02-038	Abnormal	Normal
OD	02-039	Abnormal	Abnormal
OD	02-041	Abnormal	Normal
OD	02-042	Normal	Normal
OD	01-028	Abnormal	Abnormal
OD	01-029	Abnormal	Normal
OD	01-030	Normal	Abnormal
OD	01-031	Normal	Normal
OD	01-032	Normal	Normal
OD	01-033	Abnormal	Abnormal
OD	01-034	Abnormal	Abnormal
OD	01-035	Abnormal	Abnormal
OD	01-037	Normal
OD	01-038	Normal	Abnormal
OD	01-039	Normal	Normal
OD	01-040	Abnormal	Abnormal
OD	01-041	Normal	Normal
OD	01-042	Abnormal	Normal
OD	01-043	Abnormal	Abnormal
OS	02-003	Abnormal	Normal
OS	01-001	Normal	Normal
OS	02-004	Abnormal	Abnormal
OS	02-005	Abnormal	Abnormal
OS	02-007	Abnormal	Abnormal
OS	02-008	Abnormal	Abnormal
OS	01-002	Normal	Abnormal
OS	01-003	Normal	Normal
OS	01-004	Normal	Abnormal
OS	02-009	Abnormal	Abnormal
OS	02-010	Abnormal	Abnormal
OS	02-011	Abnormal	Abnormal
OS	01-005	Normal
OS	02-012	Abnormal	Abnormal
OS	03-002	Abnormal	Normal
OS	01-006	Abnormal	Normal
OS	01-007	Normal	Normal
OS	03-004	Abnormal	Abnormal
OS	01-008	Abnormal	Abnormal
OS	01-009	Normal	Normal
OS	03-005	Normal	Normal
OS	03-007	Abnormal	Abnormal
OS	03-008	Normal	Abnormal
OS	03-009	Abnormal	Abnormal
OS	03-010	Abnormal	Abnormal
OS	03-011	Normal	Normal
OS	02-015	Abnormal
OS	02-016	Abnormal
OS	01-012	Normal	Normal
OS	02-017	Abnormal	Abnormal
OS	03-013	Normal	Normal
OS	01-013	Abnormal	Abnormal
OS	03-014	Abnormal	Abnormal
OS	01-014	Abnormal	Normal
OS	01-015	Abnormal	Abnormal
OS	03-015	Abnormal	Abnormal
OS	01-016	Normal	Normal
OS	01-017	Abnormal	Abnormal
OS	01-018	Normal	Normal
OS	01-019	Normal	Normal
OS	03-016	Abnormal	Abnormal
OS	02-019	Normal	Normal
OS	01-020	Normal	Normal
OS	03-017	Abnormal	Abnormal
OS	03-018	Abnormal	Abnormal
OS	01-021	Normal	Normal
OS	02-020	Abnormal	Abnormal
OS	01-023	Abnormal	Abnormal
OS	01-024	Abnormal
OS	02-022	Abnormal	Abnormal
OS	02-023	Abnormal	Abnormal
OS	01-026	Abnormal	Abnormal
OS	03-019	Abnormal	Abnormal
OS	02-026	Abnormal	Abnormal
OS	02-027	Abnormal	Abnormal
OS	02-028	Abnormal	Abnormal
OS	02-029	Abnormal	Abnormal
OS	02-030	Abnormal	Normal
OS	02-031	Abnormal	Abnormal
OS	02-032	Abnormal	Abnormal
OS	02-033	Abnormal	Abnormal
OS	01-027	Abnormal
OS	02-035	Abnormal	Abnormal
OS	02-036	Abnormal	Abnormal
OS	03-021	Abnormal	Abnormal
OS	03-022	Abnormal	Abnormal
OS	03-023	Abnormal	Abnormal
OS	03-024	Abnormal	Abnormal
OS	03-026	Abnormal	Abnormal
OS	02-038	Abnormal	Normal
OS	02-039	Abnormal	Abnormal
OS	02-041	Abnormal	Normal
OS	02-042	Normal	Normal
OS	01-028	Abnormal	Abnormal
OS	01-029	Abnormal	Normal
OS	01-030	Normal	Abnormal
OS	01-031	Normal	Normal
OS	01-032	Abnormal	Normal
OS	01-033	Abnormal	Abnormal
OS	01-034	Abnormal	Abnormal
OS	01-035	Abnormal	Abnormal
OS	01-037	Normal
OS	01-038	Abnormal	Abnormal
OS	01-039	Normal	Normal
OS	01-040	Abnormal	Abnormal
OS	01-041	Normal	Normal
OS	01-042	Abnormal	Normal
OS	01-043	Abnormal	Abnormal

## Sheet: Eye lashes
Eye	Subject	BL	FU
OD	02-003	Normal	Normal
OD	01-001	Normal	Normal
OD	02-004	Normal	Normal
OD	02-005	Normal	Abnormal
OD	02-007	Normal	Normal
OD	02-008	Normal	Normal
OD	01-002	Normal	Abnormal
OD	01-003	Abnormal	Abnormal
OD	01-004	Normal	Abnormal
OD	02-009	Normal	Normal
OD	02-010	Normal	Normal
OD	02-011	Normal	Normal
OD	01-005	Abnormal
OD	02-012	Abnormal	Normal
OD	03-002	Normal	Normal
OD	01-006	Abnormal	Abnormal
OD	01-007	Abnormal	Abnormal
OD	03-004	Normal	Normal
OD	01-008	Abnormal	Abnormal
OD	01-009	Abnormal	Abnormal
OD	03-005	Abnormal	Normal
OD	03-007	Abnormal	Abnormal
OD	03-008	Normal	Normal
OD	03-009	Normal	Normal
OD	03-010	Abnormal	Normal
OD	03-011	Normal	Normal
OD	02-015	Normal
OD	02-016	Abnormal
OD	01-012	Abnormal	Abnormal
OD	02-017	Normal	Normal
OD	03-013	Normal	Normal
OD	01-013	Abnormal	Abnormal
OD	03-014	Abnormal	Abnormal
OD	01-014	Abnormal	Abnormal
OD	01-015	Normal	Normal
OD	03-015	Abnormal	Abnormal
OD	01-016	Normal	Normal
OD	01-017	Abnormal	Abnormal
OD	01-018	Normal	Normal
OD	01-019	Normal	Normal
OD	03-016	Abnormal	Normal
OD	02-019	Normal	Normal
OD	01-020	Normal	Normal
OD	03-017	Normal	Normal
OD	03-018	Abnormal	Normal
OD	01-021	Normal	Normal
OD	02-020	Abnormal	Abnormal
OD	01-023	Normal	Normal
OD	01-024	Abnormal
OD	02-022	Normal	Normal
OD	02-023	Normal	Normal
OD	01-026	Abnormal	Abnormal
OD	03-019	Normal	Normal
OD	02-026	Normal	Normal
OD	02-027	Normal	Normal
OD	02-028	Normal	Normal
OD	02-029	Normal	Normal
OD	02-030	Normal	Normal
OD	02-031	Normal	Normal
OD	02-032	Normal	Normal
OD	02-033	Normal	Normal
OD	01-027	Normal
OD	02-035	Normal	Normal
OD	02-036	Normal	Normal
OD	03-021	Abnormal	Normal
OD	03-022	Normal	Normal
OD	03-023	Normal	Normal
OD	03-024	Abnormal	Normal
OD	03-026	Normal	Normal
OD	02-038	Normal	Normal
OD	02-039	Normal	Normal
OD	02-041	Normal	Normal
OD	02-042	Normal	Normal
OD	01-028	Normal	Normal
OD	01-029	Normal	Normal
OD	01-030	Normal	Normal
OD	01-031	Abnormal	Abnormal
OD	01-032	Abnormal	Abnormal
OD	01-033	Normal	Normal
OD	01-034	Normal	Normal
OD	01-035	Normal	Normal
OD	01-037	Normal
OD	01-038	Normal	Normal
OD	01-039	Normal	Normal
OD	01-040	Normal	Normal
OD	01-041	Normal	Normal
OD	01-042	Normal	Normal
OD	01-043	Normal	Normal
OS	02-003	Normal	Normal
OS	01-001	Normal	Normal
OS	02-004	Normal	Normal
OS	02-005	Normal	Abnormal
OS	02-007	Normal	Normal
OS	02-008	Normal	Normal
OS	01-002	Normal	Abnormal
OS	01-003	Abnormal	Abnormal
OS	01-004	Normal	Abnormal
OS	02-009	Normal	Normal
OS	02-010	Normal	Normal
OS	02-011	Normal	Normal
OS	01-005	Abnormal
OS	02-012	Abnormal	Normal
OS	03-002	Normal	Normal
OS	01-006	Abnormal	Abnormal
OS	01-007	Abnormal	Abnormal
OS	03-004	Normal	Normal
OS	01-008	Abnormal	Abnormal
OS	01-009	Abnormal	Abnormal
OS	03-005	Abnormal	Normal
OS	03-007	Abnormal	Abnormal
OS	03-008	Normal	Normal
OS	03-009	Normal	Abnormal
OS	03-010	Abnormal	Normal
OS	03-011	Normal	Normal
OS	02-015	Normal
OS	02-016	Abnormal
OS	01-012	Abnormal	Abnormal
OS	02-017	Normal	Normal
OS	03-013	Normal	Normal
OS	01-013	Abnormal	Abnormal
OS	03-014	Abnormal	Abnormal
OS	01-014	Abnormal	Abnormal
OS	01-015	Normal	Normal
OS	03-015	Abnormal	Abnormal
OS	01-016	Normal	Normal
OS	01-017	Abnormal	Abnormal
OS	01-018	Normal	Normal
OS	01-019	Normal	Normal
OS	03-016	Abnormal	Normal
OS	02-019	Normal	Normal
OS	01-020	Normal	Normal
OS	03-017	Normal	Normal
OS	03-018	Abnormal	Normal
OS	01-021	Normal	Normal
OS	02-020	Abnormal	Abnormal
OS	01-023	Normal	Normal
OS	01-024	Abnormal
OS	02-022	Normal	Normal
OS	02-023	Normal	Normal
OS	01-026	Abnormal	Abnormal
OS	03-019	Normal	Normal
OS	02-026	Normal	Normal
OS	02-027	Normal	Normal
OS	02-028	Normal	Normal
OS	02-029	Normal	Normal
OS	02-030	Normal	Normal
OS	02-031	Normal	Normal
OS	02-032	Normal	Normal
OS	02-033	Normal	Normal
OS	01-027	Normal
OS	02-035	Normal	Normal
OS	02-036	Normal	Normal
OS	03-021	Abnormal	Normal
OS	03-022	Normal	Normal
OS	03-023	Normal	Normal
OS	03-024	Abnormal	Normal
OS	03-026	Normal	Normal
OS	02-038	Normal	Normal
OS	02-039	Normal	Normal
OS	02-041	Normal	Normal
OS	02-042	Normal	Normal
OS	01-028	Normal	Normal
OS	01-029	Normal	Normal
OS	01-030	Normal	Normal
OS	01-031	Abnormal	Abnormal
OS	01-032	Normal	Abnormal
OS	01-033	Normal	Normal
OS	01-034	Normal	Normal
OS	01-035	Normal	Normal
OS	01-037	Normal
OS	01-038	Normal	Normal
OS	01-039	Normal	Normal
OS	01-040	Normal	Normal
OS	01-041	Normal	Normal
OS	01-042	Normal	Normal
OS	01-043	Normal	Normal

[truncated: 9 more sheets: Meibography LL, Meibography UL, Rosacea, Meibum Quality UL, Meibum Quality LL, Num Expressible UL, Num Expressible LL, Pain due to IPL, Pain due to MGX]
